# Supplementary material for: Influence of accessory sulci of the frontoparietal operculum on gray matter quantification
Source: Front Neuroanat. 2023 Jan 19;16:1022758. doi: 10.3389/fnana.2022.1022758 (PMC10117380; doi:10.3389/fnana.2022.1022758)
Supplement: Supplementary file 1 [file Data_Sheet_1.CSV]

ID	hemisphere	Resonador	Sexo	Edad	etiv	surcos_op	ts	ifs	ds	iprs	fl_term	cx_G&S_frontomargin_vol	cx_G&S_occipital_inf_vol	cx_G&S_paracentral_vol	cx_G&S_subcentral_vol	cx_G&S_subcentral_vol_est	cx_G&S_transv_frontopol_vol	cx_G&S_cingul-Ant_vol	cx_G&S_cingul-Mid-Ant_vol	cx_G&S_cingul-Mid-Post_vol	cx_G_cingul-Post-dorsal_vol	cx_G_cingul-Post-ventral_vol	cx_G_cuneus_vol	cx_G_front_inf-Opercular_vol	cx_G_front_inf-Opercular_vol_est	cx_G_front_inf-Orbital_vol	cx_G_front_inf-Orbital_vol_est	cx_G_front_inf-Triangul_vol	cx_G_front_inf-Triangul_vol_est	cx_G_front_middle_vol	cx_G_front_sup_vol	cx_G_Ins_lg&S_cent_ins_vol	cx_G_insular_short_vol	cx_G_occipital_middle_vol	cx_G_occipital_sup_vol	cx_G_oc-temp_lat-fusifor_vol	cx_G_oc-temp_med-Lingual_vol	cx_G_oc-temp_med-Parahip_vol	cx_G_orbital_vol	cx_G_pariet_inf-Angular_vol	cx_G_pariet_inf-Angular_vol_est	cx_G_pariet_inf-Supramar_vol	cx_G_pariet_inf-Supramar_vol_est	cx_G_parietal_sup_vol	cx_G_postcentral_vol	cx_G_postcentral_vol_est	cx_G_precentral_vol	cx_G_precentral_vol_est	cx_G_precuneus_vol
17856679	rh	Philips_Achieva_3T	F	53	1408272.196924	5	1	0	0	0	1	1400	3386	2266	2576	0.001829191832109	2339	5235	2268	2548	1385	639	2603	2955	0.002098315940948	583	0.000413982468214	2332	0.001655929872857	6753	15507	1330	1983	4279	2622	4562	3236	3307	6257	6169	0.004380545191103	5828	0.004138404502148	5445	3963	0.002814086657861	5001	0.003551160074681	5458
17856679	lh	Philips_Achieva_3T	F	53	1408272.196924	3	0	0	1	0	1	2078	2713	2427	2672	0.001897360471815	1619	4131	1936	2180	1474	600	2378	2676	0.001900200831803	1228	0.000871990516238	2082	0.001478407373623	8083	15857	1203	2261	4846	1626	5568	4187	3227	5752	4418	0.003137177606467	7447	0.005288040207189	6134	3578	0.00254070200904	6108	0.00433722970129	5641
22694566	rh	Philips_Achieva_3T	F	47	1345393.396371	3	1	0	1	0	1	1657	1867	2617	2876	0.002137664721529	2824	5837	2708	2777	1249	814	2736	2900	0.002155503370109	755	0.000561174153253	1488	0.001105996211973	8234	15379	1363	2068	4814	2611	5115	4697	3695	5389	6796	0.005051310656297	5203	0.003867270356785	5471	4081	0.00303331353566	5857	0.004353373530596	3988
22694566	lh	Philips_Achieva_3T	F	47	1345393.396371	2	0	1	0	0	1	2492	2957	2823	2634	0.001957791681678	1970	3612	2020	2277	1323	573	2466	3024	0.002247669721107	1100	0.000817604726593	2096	0.001557908642672	9872	17653	1610	2117	4993	2278	4150	4012	4267	5530	5931	0.004408376030385	5940	0.004415065523602	5158	4284	0.003184198771568	5557	0.004130390423343	5541
23568217	rh	Philips_Achieva_3T	F	45	1643835.620683	4	0	0	0	0	0	1902	2075	3181	3330	0.002025749994769	2367	6001	3049	3160	1054	520	2912	3816	0.002321399994006	923	0.000561491665217	1998	0.001215449996862	9163	16439	2124	1788	4615	2921	4821	3170	2903	7294	8329	0.00506680832025	6067	0.003690758323803	5350	4167	0.002534924993454	7211	0.00438669165534	5076
23568217	lh	Philips_Achieva_3T	F	45	1643835.620683	4	0	0	1	1	1	2287	2807	3238	3550	0.002159583327757	2161	4607	2142	2404	1498	540	2574	3900	0.002372499993874	1011	0.000615024998412	1899	0.001155224997017	10626	18398	1783	2142	5889	2393	4319	2716	3985	7303	7385	0.004492541655066	5705	0.003470541657705	6944	4025	0.002448541660344	6324	0.003847099990066	5356
28277330	rh	Philips_Achieva_3T	M	39	1736405.341775	5	1	1	0	1	1	1916	2429	2429	3974	0.00228863612913	2421	6722	3247	3778	2210	973	3486	4279	0.00246428636048	1229	0.00070778404698	2936	0.001690849440142	10222	16685	1491	2325	6198	2761	4089	4872	3695	8041	7789	0.004485703776998	6926	0.003988700007638	4706	3865	0.002225862767762	5884	0.003388609709059	5414
28277330	lh	Philips_Achieva_3T	M	39	1736405.341775	3	0	0	0	0	1	3093	3366	2892	3547	0.00204272580524	1698	4953	2795	3820	1807	719	3541	3608	0.00207785585151	1627	0.000936993201332	3115	0.001793935969361	12169	19349	1424	2322	5656	2657	3953	5766	4242	7139	6176	0.003556773209236	6860	0.003950690449378	5603	3708	0.002135446091297	5800	0.003340233907638	6082
29130922	rh	Philips_Achieva_3T	F	37	1627002.6362	3	0	0	0	0	1	1750	2567	2237	2719	0.001671171231997	2464	5797	2233	2585	1247	493	2766	3086	0.001896739397551	838	0.000515057555135	2971	0.00182605727483	8682	16192	1607	2130	5203	3560	5177	3692	3286	7070	9251	0.005685915802575	5843	0.003591266461403	5699	4072	0.002502761771493	6550	0.004025807859352	5934
29130922	lh	Philips_Achieva_3T	F	37	1627002.6362	4	0	0	0	1	1	2341	2553	3144	2895	0.001779345611118	1815	4664	2446	2578	1715	591	2964	2712	0.001666868841918	1303	0.000800859181792	2964	0.001821754884751	10321	16621	1696	2715	6426	3285	4022	4196	4483	6238	6306	0.003875838833751	7127	0.004380447727267	7528	3679	0.002261213299932	5589	0.003435151164262	5513
30015830	rh	Philips_Achieva_3T	F	32	1630515.228526	2	0	0	1	0	1	1721	2827	2366	3017	0.001850335370819	2623	6394	3232	2633	1389	804	2980	3758	0.002304792947808	974	0.000597357192966	2864	0.001756500000671	8494	18694	1421	2270	5652	2847	4065	4778	3111	6842	6600	0.004047800280876	5499	0.003372553597657	4646	3616	0.002217703911462	7319	0.004488765190262	5406
30015830	lh	Philips_Achieva_3T	F	32	1630515.228526	2	1	0	0	0	1	2666	2888	3015	2860	0.00175404678838	1791	5162	2643	2597	1351	664	2722	3809	0.002336071404524	1299	0.000796680691645	2910	0.001784711942023	11318	18782	1385	2509	5031	2098	4867	4133	3997	6459	7667	0.004702194659618	6498	0.003985243367444	6244	3649	0.002237942912866	6624	0.004062519554625	5588
30036436	rh	Philips_Achieva_3T	F	32	1562639.614955	1	0	0	1	0	1	1528	2714	1877	2502	0.001601136932697	2422	5823	2474	2824	1241	403	2967	3085	0.001974223596071	1051	0.000672579902584	2058	0.001317002321139	10271	16053	1418	2062	5777	1958	3845	4870	3978	5557	7169	0.004587750068148	6601	0.004224262547056	5746	3370	0.002156607299436	5384	0.003445452136547	4563
30036436	lh	Philips_Achieva_3T	F	32	1562639.614955	4	1	1	1	0	1	1934	2797	2259	3430	0.002195003868566	2104	4216	2456	2258	1386	509	3026	3444	0.002203963068029	1242	0.000794808980979	2628	0.001681769727869	10353	17131	1347	2179	4151	2002	4130	5221	4654	5143	4729	0.003026289590218	8563	0.005479830357588	5901	3880	0.002482978137036	5389	0.003448651850641	4663
30131045	rh	Philips_Achieva_3T	F	41	1492279.22621	3	1	0	0	0	1	1259	2255	2800	2905	0.001946686618012	2680	5058	2579	2508	1233	721	3918	3213	0.002153082307632	969	0.000649342283254	1768	0.001184764867692	8372	15680	1412	2089	5661	3329	5081	4787	2706	6035	6270	0.004201626538704	5220	0.003498004869543	5223	2777	0.001860911785962	6023	0.004036107917482	4795
30131045	lh	Philips_Achieva_3T	F	41	1492279.22621	4	0	0	0	0	1	2122	2443	3062	2631	0.001763074868155	1393	4270	2402	2091	1176	600	4122	3320	0.002224784706299	937	0.000627898575242	2618	0.001754363361774	8797	15401	1489	2174	5053	2798	4597	5495	3068	5817	5397	0.003616615379487	7746	0.005190717570781	6143	3132	0.002098802921726	5862	0.003928219261544	5151
30183831	rh	Philips_Achieva_3T	F	22	1701820.974065	3	1	0	1	0	1	2289	2308	3354	2990	0.001756941561754	3944	6664	3777	3819	2043	841	3193	4139	0.002432100710402	1316	0.000773289329521	2685	0.001577721770338	11297	23979	1906	2725	5943	2870	4216	4576	3677	8106	9072	0.00533076048436	8163	0.004796626745351	6927	4765	0.00279994198721	7449	0.004377076151675	7642
30183831	lh	Philips_Achieva_3T	F	22	1701820.974065	1	0	0	1	0	1	2692	3037	3031	4257	0.002501438203474	2995	4780	2922	2887	2219	524	3090	4298	0.002525530044288	1191	0.000699838595334	3388	0.001990808699406	15866	23101	1588	3286	5324	3051	4652	4452	4261	8139	8985	0.005279638773365	9811	0.005765001224873	8245	5284	0.003104909435555	7505	0.004409982080591	7243
30186391	rh	Philips_Achieva_3T	F	32	1343215.664354	3	0	0	0	0	1	1629	2191	2297	3065	0.002281837594169	2372	5332	2053	2471	1177	587	2630	3368	0.002507415666285	743	0.000553150190038	2323	0.001729431886217	7703	14472	1263	1896	4483	2688	3789	4157	3093	6266	6625	0.004932193821002	6464	0.004812332205126	4968	3864	0.002876678781034	6075	0.004522728673598	5211
30186391	lh	Philips_Achieva_3T	F	32	1343215.664354	5	0	0	0	0	0	2055	2213	2721	3267	0.002432222975579	1678	3940	2508	2563	1727	475	2566	3114	0.002318317216393	1061	0.000789895493447	2637	0.00196319926128	9741	14641	1480	2053	4408	1875	3569	4728	3332	5429	5721	0.004259182015087	6861	0.005107891593343	6073	3958	0.002946660097136	5162	0.003843016528908	4653
30204280	rh	Philips_Achieva_3T	M	30	1703234.986559	3	1	1	0	0	1	2138	3156	2335	3101	0.001820653065767	3076	6110	2409	2998	1213	807	3055	3880	0.002278018024887	1282	0.000752685337089	2241	0.001315731544787	10450	16770	1733	1874	6642	3201	4944	4606	3900	7592	7621	0.004474426641151	4824	0.00283225746187	5618	3879	0.00227743090684	5980	0.003510965924955	4991
30204280	lh	Philips_Achieva_3T	M	30	1703234.986559	2	0	0	0	1	1	2844	3364	2717	3118	0.001830634072577	2026	4747	2184	1754	1084	596	3027	3522	0.002067829763828	1285	0.000754446691232	2831	0.001662131192901	11191	17759	1599	2509	5989	2673	4780	4444	3638	7034	7056	0.004142704944228	5614	0.003296080719515	5610	4123	0.002420687710467	5718	0.00335714099647	6466
30207886	rh	Philips_Achieva_3T	M	27	1752493.214054	4	1	0	1	0	1	2444	2760	2674	3537	0.002018267444139	3143	7516	3124	2769	1241	787	3810	4289	0.002447370389571	1616	0.000922114840183	3432	0.001958352804152	13971	18675	2223	3010	6095	4252	5458	4407	3739	8599	7843	0.004475338299232	7081	0.004040529197611	5704	4959	0.002829682854251	6102	0.003481896506683	6103
30207886	lh	Philips_Achieva_3T	M	27	1752493.214054	4	1	0	1	0	0	2758	3508	2508	4121	0.002351506965592	2310	5432	2826	2728	2006	786	3000	4611	0.002631108618865	1347	0.000768619238693	2410	0.00137518364161	12848	20721	1564	2797	6458	2962	4482	6192	5018	7106	6701	0.003823695262419	8635	0.004927265869421	7468	4667	0.002663063093525	6669	0.003805435562614	6925
30262987	rh	Philips_Achieva_3T	M	22	1592158.989349	3	0	0	0	0	1	1770	2720	2588	2428	0.00152497333259	3339	5708	2561	2775	1381	831	3682	3629	0.00227929498516	890	0.000558989401155	2640	0.001658125864101	9472	17179	1482	2234	4911	2629	4672	5139	3178	6877	8810	0.005533366993457	4567	0.002868432129298	4588	2899	0.001820798060617	5948	0.003735807818057	5731
30262987	lh	Philips_Achieva_3T	M	22	1592158.989349	3	0	0	1	0	1	2424	2450	2846	2787	0.001750453326988	1926	4513	2601	2435	1480	587	3627	2877	0.001806980345082	1168	0.000733595079269	2491	0.001564542245256	11553	18024	1320	2845	4092	2803	4968	4902	3669	6137	6916	0.004343787301561	5669	0.003560574061965	5711	4469	0.002806880487373	5823	0.003657298070704	5753
30266670	rh	Philips_Achieva_3T	M	34	1878584.812388	3	0	0	1	0	1	2002	2954	2640	3751	0.001996715812491	3256	7818	3408	3975	1990	1186	3474	3326	0.001770481682843	686	0.000365168501031	3526	0.001876944802677	10715	19277	1914	2549	5999	3566	4476	6192	4640	8726	7995	0.004255863215373	7534	0.004010465724155	6326	4394	0.002338994742758	8736	0.004650309074359	7020
30266670	lh	Philips_Achieva_3T	M	34	1878584.812388	3	0	1	0	0	1	2909	2573	3298	3770	0.002006829808875	2269	5896	3510	3226	2201	856	3118	3985	0.002121277662697	1315	0.00069999501291	3298	0.001755576846066	12692	19655	1516	2532	5052	2942	4816	6582	4674	6827	6899	0.003672445318681	7847	0.004177080506695	7331	6265	0.003334957228807	6830	0.003635715542338	7719
30270797	rh	Philips_Achieva_3T	M	32	1791285.102913	3	0	0	1	0	1	2306	3775	2286	3026	0.00168928999358	3098	6255	2521	2992	1382	857	3337	3611	0.002015871172114	1232	0.000687774379409	2663	0.001486642185361	11676	16363	1388	2381	7549	3738	7603	3526	3994	8720	7937	0.004430897117992	6156	0.003436638863344	5430	3905	0.002179999149019	7167	0.004001038130862	6141
30270797	lh	Philips_Achieva_3T	M	32	1791285.102913	2	0	0	1	0	1	3109	4174	3467	3681	0.002054949261853	2045	5263	1983	2887	1865	775	2801	3364	0.001877981341178	1004	0.000560491458544	2781	0.001552516679493	11692	17772	1320	2643	6101	2796	4547	7099	3893	7373	8482	0.004735147959533	7074	0.003949120097351	6140	4781	0.002669033529183	6655	0.003715209817342	7011
30273966	rh	Philips_Achieva_3T	F	26	1350327.546669	5	1	1	1	0	1	1844	3079	1702	3122	0.002312031630919	2728	5017	2089	2137	1862	865	3121	3673	0.002720080775261	1449	0.001073072976682	2483	0.001838813113252	8421	16421	1578	1988	5038	1857	4516	4639	2866	6366	7340	0.005435718184159	5901	0.004370050818082	4689	4392	0.003252544177769	5971	0.004421890092318	5382
30273966	lh	Philips_Achieva_3T	F	26	1350327.546669	5	0	1	1	0	1	2674	2534	2682	3376	0.002500134140289	1820	4001	1835	2159	1281	591	2842	3622	0.002682312161175	1000	0.000740561060512	2165	0.001603314696009	8798	17380	1458	1777	5018	1924	4181	4621	3063	6102	6694	0.004957315739069	5918	0.004382640356111	5198	4939	0.00365763107787	6482	0.00480031679424	5998
30275115	rh	Philips_Achieva_3T	M	41	1783423.808459	3	1	1	0	0	1	2720	3248	2863	3683	0.002065128873199	3273	6191	3173	3165	1697	768	3484	4294	0.002407728314287	1466	0.000822014370923	2744	0.001538613529204	12501	19123	1600	2592	5817	2853	6071	5317	3919	7483	9931	0.005568502535907	6689	0.003750650837043	6565	4435	0.002486789723769	7548	0.004232308643744	5757
30275115	lh	Philips_Achieva_3T	M	41	1783423.808459	2	0	1	1	0	0	3396	3109	3270	4881	0.002736870494186	2020	5223	2125	2339	1862	667	3010	5120	0.002870882386853	1223	0.000685759601391	2912	0.001632814357523	13164	20620	1749	2766	5317	2342	5662	4715	3839	7570	5980	0.00335310091277	11619	0.006514996572822	7768	4986	0.002795746011885	6984	0.003916063005817	7003
30282958	rh	Philips_Achieva_3T	F	25	1292102.617757	3	0	0	1	1	1	1886	2043	2561	3233	0.002502123249013	3189	5087	2508	2901	1331	787	3593	2897	0.002242081983418	953	0.00073755751819	2000	0.00154786467616	8678	16830	1684	2095	4829	3510	5154	5212	2827	7355	7314	0.005660541120717	6060	0.004690029968765	4530	4075	0.003153774277676	7197	0.005569991037162	4196
30282958	lh	Philips_Achieva_3T	F	25	1292102.617757	2	0	0	0	0	1	2289	3279	2788	3376	0.002612795573358	1813	4315	2213	2911	1817	648	2870	3136	0.002427051812219	1566	0.001211978041433	3072	0.002377520142582	11042	17337	1836	2272	5302	2544	4599	4360	2860	6688	4762	0.003685465793937	8079	0.006252599359349	5622	3934	0.003044649818007	6398	0.004951619099036	5032
30287380	rh	Philips_Achieva_3T	F	27	1572921.780334	3	1	0	0	1	1	1657	2069	2970	2970	0.001888205781834	2301	6182	2886	3091	1463	710	3024	3498	0.002223886809716	1243	0.000790249086471	2364	0.001502935511198	9219	15933	1645	1982	4579	2675	3082	4327	3738	7199	6921	0.004400091655245	7548	0.004798712875854	5480	3735	0.002374561816549	6652	0.004229072343691	5354
30287380	lh	Philips_Achieva_3T	F	27	1572921.780334	4	0	1	1	0	0	2347	2134	3035	3023	0.001921901036527	1991	5598	1921	2308	1471	604	2810	3467	0.002204178264519	1630	0.00103628802168	3144	0.00199882793875	10258	17134	1530	2226	4367	2299	3473	3483	2732	6488	5724	0.003639087506808	8239	0.005238022705904	5739	3838	0.002440045047367	5428	0.003450902688147	6268
30291907	rh	Philips_Achieva_3T	F	57	1317265.121898	3	0	0	1	0	0	1342	1839	2062	2473	0.001877374538268	2095	3952	2213	1973	1352	775	2360	2796	0.00212257954266	823	0.000624779314596	1604	0.001217674387134	7423	13160	1458	1628	5013	1947	4189	4610	2358	5691	5577	0.004233771856014	5711	0.004335497771148	3822	3575	0.002713956317957	5244	0.003980975365418	4241
30291907	lh	Philips_Achieva_3T	F	57	1317265.121898	1	0	0	1	0	1	1714	2425	2226	2883	0.002188625472635	1295	3421	1896	1974	1350	698	2151	3156	0.002395873046007	1003	0.000761426066269	1571	0.00119262248266	7807	12482	1560	2140	3889	1852	3536	4396	2824	5289	5011	0.003804093736863	5606	0.004255787166005	5065	3478	0.002640318901778	5322	0.00404018895781	4682
30294723	rh	Philips_Achieva_3T	F	19	1641229.812927	2	0	0	1	0	0	2136	2733	2947	3473	0.002116096096138	3339	6297	3572	3215	1518	1127	3552	3780	0.002303150948287	1034	0.000630015365219	2551	0.001554322240498	11988	19276	1648	1973	5314	3097	3830	5150	3311	8318	8961	0.005459930065503	6059	0.003691743808379	3799	4046	0.002465224533537	7750	0.004722068743181	6739
30294723	lh	Philips_Achieva_3T	F	19	1641229.812927	3	0	0	1	0	0	2761	3209	3125	3485	0.00212340768645	2134	5856	2569	3188	1960	814	3665	4184	0.002549307822125	1245	0.000758577494872	3459	0.002107565907441	13536	21795	1448	2578	5680	2915	4210	5689	3162	7286	6349	0.003868440574253	6442	0.003925105399171	6034	3919	0.002387843536068	6480	0.003948258768492	5508
30301146	rh	Philips_Achieva_3T	M	27	1410660.817545	3	1	0	0	0	1	2640	2927	2369	3685	0.002612250906928	3011	5319	2609	2622	1160	674	3484	3391	0.002403837944476	1239	0.000878311770335	1399	0.000991733790717	8317	15243	1975	1751	5152	2939	4591	5807	3411	7804	5376	0.003810979884843	5862	0.004155499271754	5975	3483	0.002469055606196	6802	0.004821853641499	5084
30301146	lh	Philips_Achieva_3T	M	27	1410660.817545	4	1	1	0	0	0	2844	2795	2548	3491	0.002474726707215	1786	4077	2113	2529	1187	720	4366	3362	0.002383280203282	1330	0.000942820544427	3016	0.002138005084205	8111	16130	1696	1969	4308	3119	4913	6091	4065	6774	5510	0.003905970826913	7623	0.005403850383586	6120	3660	0.002594528716243	6276	0.004448978749493	4775
30306007	rh	Philips_Achieva_3T	M	21	1619746.799384	4	0	1	0	1	1	2005	2824	2514	2918	0.001801516138886	3250	5929	2284	3321	1510	799	3336	3650	0.002253438624721	1539	0.000950148505054	3548	0.002190465819318	11364	16807	1786	1977	6900	3462	4974	5943	4242	7062	7058	0.004357471181721	6964	0.004299437419879	6179	3828	0.002363332343954	7189	0.004438348020033	6271
30306007	lh	Philips_Achieva_3T	M	21	1619746.799384	5	0	1	1	0	1	2510	3534	3202	4338	0.00267819637097	1845	4954	2413	2536	1555	781	2791	3631	0.002241708396263	1378	0.000850750253388	2313	0.001428000969583	9913	22129	1472	2225	4850	2217	4763	5379	2930	6315	6186	0.003819115433568	8124	0.005015598736228	7227	4853	0.002996147300211	6616	0.004084589024974	7596
30306736	rh	Philips_Achieva_3T	F	26	1309570.637839	1	0	0	0	0	1	1727	1782	2298	2518	0.001922767605843	2492	4939	2394	2130	1094	604	2255	2830	0.002161013631666	775	0.000591797019273	1716	0.001310353142028	7376	14717	1249	1984	4327	2150	3611	3646	4192	5809	8552	0.006530384656541	5628	0.004297591773505	4009	3020	0.00230609935252	5353	0.004087599282795	4524
30306736	lh	Philips_Achieva_3T	F	26	1309570.637839	2	0	0	1	1	1	1933	2948	2671	2716	0.002073962199154	1777	3733	2211	2056	1215	534	2160	2692	0.002055635581783	965	0.000736882740126	2599	0.00198461993947	9679	13875	1502	2004	3656	2092	3641	3362	4784	5039	7898	0.00603098433318	4910	0.003749320470488	4543	3407	0.002601616057628	4814	0.003676014001004	4940
30319208	rh	Philips_Achieva_3T	M	29	1546525.866801	4	0	0	0	0	1	1472	2655	2824	3047	0.00197022246146	2863	5346	2638	3159	1476	1152	3000	3661	0.002367241362456	1288	0.00083283443727	2978	0.001925606330892	10201	19715	1444	2003	5135	2994	4984	4825	2415	7949	7900	0.005108223644743	6311	0.004080759420503	5579	3412	0.002206235326059	6730	0.004351689256851	5650
30319208	lh	Philips_Achieva_3T	M	29	1546525.866801	5	0	0	1	0	1	2548	3021	3067	3295	0.00213058188727	1736	4692	2533	2090	1332	833	3707	3933	0.002543119442377	1264	0.000817315783159	3584	0.002317452347185	13059	20540	1458	2450	6096	2487	4004	5080	2971	6822	5630	0.003640417610115	7507	0.004854105683682	5444	4696	0.003036483320977	6175	0.003992820380543	6828
30331009	rh	Philips_Achieva_3T	M	28	1945842.97328	5	0	0	1	1	1	3039	2672	3350	4654	0.002391765452767	3771	11208	3339	3538	1559	793	3890	5313	0.002730436151816	1474	0.000757512307129	3241	0.001665602026733	13964	22438	2115	2788	6842	4615	6812	6000	4432	9077	7838	0.004028074262739	8939	0.004593895870709	8078	4870	0.00250277132681	7288	0.003745420416795	7130
30331009	lh	Philips_Achieva_3T	M	28	1945842.97328	4	0	0	1	0	1	2825	3392	4074	4533	0.002329581606659	2603	6138	3690	3068	1855	873	4113	3993	0.002052066921551	1580	0.000811987411984	3292	0.001691811746994	15323	24482	2384	3432	6641	3217	5599	5483	3737	7573	7723	0.003968973913132	8805	0.004525031115516	6728	5520	0.002836816781107	8097	0.004161178528374	8254
30337264	rh	Philips_Achieva_3T	F	38	1432281.092093	4	0	0	0	0	0	1810	2443	2765	2748	0.001918617801471	2385	5127	2541	2706	1340	674	2811	4011	0.002800427948217	847	0.000591364366028	2012	0.001404752189432	9580	15348	1369	2111	4266	2770	5124	4762	3339	6012	7075	0.004939672833118	6420	0.004482360365882	5192	3511	0.002451334461778	6243	0.004358781271683	5549
30337264	lh	Philips_Achieva_3T	F	38	1432281.092093	4	1	0	0	0	1	2465	3460	2911	2771	0.001934676101847	1719	4012	1802	2260	1410	738	2451	3133	0.002187419786029	945	0.00065978668937	2471	0.001725220009984	10496	18243	1465	1836	4403	2509	5098	4881	3322	5575	6075	0.004241485860239	7059	0.004928501841552	6310	3623	0.00252953140274	6325	0.004416032603459	5629
30337265	rh	Philips_Achieva_3T	F	19	1431422.968469	3	1	0	0	1	1	1745	2533	2998	2593	0.001811484136498	2483	5486	2600	2679	1399	826	2191	3244	0.002266276335827	877	0.000612677048866	2186	0.001527151686226	8963	16716	1624	2115	5218	2626	5135	4368	3231	6688	6264	0.004376065033174	6301	0.004401913437745	3945	3727	0.002603702806297	6250	0.00436628455577	5751
30337265	lh	Philips_Achieva_3T	F	19	1431422.968469	3	1	1	0	1	0	2155	3225	2683	3291	0.002299110795686	1690	4555	2255	2552	1307	610	2394	3536	0.002470269150272	1256	0.000877448544327	3347	0.002338232705306	10313	15847	1538	2225	4239	2105	4986	3834	3760	5425	4134	0.002888035256568	7915	0.005529462761427	5672	3944	0.002755300206073	5887	0.00411269074877	5927
30338069	rh	Philips_Achieva_3T	M	30	1589209.101089	2	0	0	0	0	1	1481	2167	2372	3937	0.002477332905596	3076	6264	2838	2678	1568	590	3098	3375	0.002123697880718	1186	0.00074628316638	1987	0.001250307463403	10071	16224	1278	2211	4575	2918	4658	4866	3986	7757	9063	0.005702836709021	6128	0.003856006107567	5144	4023	0.002531447873816	6620	0.004165594065289	5920
30338069	lh	Philips_Achieva_3T	M	30	1589209.101089	4	0	0	0	0	0	2164	2354	3192	3591	0.002259614545084	1882	4025	2416	3040	1512	436	2656	3428	0.002157047802993	847	0.000532969512583	2411	0.001517106841603	10810	17609	1334	2250	4988	2422	4644	4708	5219	6535	7272	0.004575861033653	6540	0.004115254559969	6082	4683	0.002946748792711	6397	0.004025272694208	5726
30345571	rh	Philips_Achieva_3T	M	32	1629986.674007	3	1	0	0	1	0	1565	4145	3145	3589	0.002201858491994	2624	5736	2516	2745	2140	776	2451	4450	0.002730083669372	1470	0.000901847863815	2772	0.001700627400337	10602	19853	1913	2132	5983	2060	4543	4265	5196	7759	9684	0.005941152866111	8888	0.005452805315365	6854	4738	0.002906772230446	6718	0.004121506087829	7371
30345571	lh	Philips_Achieva_3T	M	32	1629986.674007	4	1	0	0	1	0	2623	3834	3235	3644	0.002235601099144	2040	5259	2093	2829	1931	601	2730	4166	0.00255584911609	1156	0.000709208252088	2627	0.001611669617852	12384	18039	1743	2577	5175	1901	4513	4894	4573	6620	7493	0.004596970097663	9927	0.006090233839518	8553	4895	0.003003092036309	6282	0.003854019238425	6856
30346732	rh	Philips_Achieva_3T	F	30	1431183.404513	3	0	1	1	0	1	1417	1941	2519	2018	0.001410021939632	2390	4934	2765	2295	916	533	2983	3371	0.002355393438304	1233	0.00086152480256	1588	0.00110957127856	9197	13648	1219	2082	4000	2891	4583	4236	2925	6706	6187	0.004322995907087	5210	0.003640344056234	4739	3017	0.002108045684771	5269	0.003681568681823	4115
30346732	lh	Philips_Achieva_3T	F	30	1431183.404513	2	0	0	1	0	1	2156	2744	2856	2840	0.001984371808005	1689	3509	2367	2364	1299	521	2479	3530	0.002466490310654	1041	0.000727370088779	1590	0.001110968723496	9829	15886	1437	1996	3570	2433	3820	4522	3199	5921	6002	0.004193732250579	6199	0.004331380576698	6286	3205	0.002239405508682	5145	0.00359492709584	4888
30348075	rh	Philips_Achieva_3T	F	26	1500441.594284	3	1	1	0	0	1	1825	1895	2452	3283	0.002188022521174	2602	5902	2337	2296	1525	714	2618	3336	0.00222334545557	1317	0.000877741596219	2447	0.001630853216361	10193	16769	1546	2112	4242	2885	3419	4080	2895	7362	5697	0.003796882212345	5603	0.003734233989077	5058	3469	0.002311986026791	6744	0.004494676784282	5716
30348075	lh	Philips_Achieva_3T	F	26	1500441.594284	5	0	0	0	1	1	1868	1900	2587	3423	0.002281328385617	2033	4435	2443	2318	1556	622	2494	3193	0.002128040179747	1308	0.000871743362076	3510	0.002339311315663	11855	17327	1638	2515	3858	1852	3723	3919	3261	6514	5764	0.003841535733186	5980	0.003985493352611	6936	2864	0.001908771398307	6360	0.004238752127526	6580
30348610	rh	Philips_Achieva_3T	F	20	1551115.869466	4	0	1	1	0	1	1930	3312	2727	3373	0.002174563529649	3412	5405	3001	3195	1480	724	3504	3219	0.002075280166599	1213	0.000782017658305	2808	0.001810309632746	10142	18249	1350	1920	5706	2994	5645	5619	2997	7604	7128	0.004595401375433	6940	0.004474198308853	5558	4177	0.002692900048426	7124	0.004592822586782	6231
30348610	lh	Philips_Achieva_3T	F	20	1551115.869466	3	0	1	0	0	1	2159	2398	3828	3460	0.0022306521828	2171	3788	2134	2316	1432	630	2714	4079	0.002629719726486	1536	0.000990254841844	2879	0.001856083131295	11564	21088	1645	1869	5070	2390	4294	5201	2945	6287	6996	0.004510301349962	8230	0.005305857648683	7072	4873	0.003141609273637	6337	0.00408544591977	6935
30350525	rh	Philips_Achieva_3T	F	35	1334912.843862	4	0	0	1	0	0	1765	2637	2669	2482	0.001859297415118	2246	4775	2327	2371	992	722	3514	3082	0.002308764961077	1190	0.000891443966152	1993	0.001492981365161	9273	15686	1270	1616	5780	3635	4881	4606	2908	5979	6407	0.004799564278267	5727	0.00429016772618	6074	3402	0.002548480985588	6326	0.004738886159563	5862
30350525	lh	Philips_Achieva_3T	F	35	1334912.843862	4	0	0	1	0	0	1945	2797	2766	2820	0.002112497466008	1636	3444	1866	2325	1585	629	3225	3293	0.002466827714739	1339	0.001003061740066	3058	0.002290786259238	9278	17263	1347	1977	5408	2722	3288	5411	3143	5213	4961	0.003716347492506	5893	0.004414520413895	7293	4187	0.003136534358218	5315	0.003981533344621	5917
30359015	rh	Philips_Achieva_3T	F	26	1711923.764803	6	0	0	0	1	1	2008	2878	2783	2834	0.001655447548697	3060	7497	3062	3663	1674	787	3815	3328	0.001944011800305	1021	0.000596405062534	2545	0.001486631620125	11217	18695	1653	2674	5917	3047	3725	6142	3783	7935	7454	0.004354165853208	5443	0.003179464011136	5986	3417	0.001996000096648	6366	0.003718623533877	6319
30359015	lh	Philips_Achieva_3T	F	26	1711923.764803	4	0	0	1	1	1	2874	3442	3001	3270	0.001910131786959	2075	5682	2697	3054	1815	751	2882	4968	0.00290199838459	1103	0.000644304391748	3028	0.00176877035196	14261	22282	1724	2769	6154	2780	5801	5268	4254	6702	6062	0.003541045532888	6721	0.003925992581085	7612	3979	0.002324285743214	5977	0.00349139378919	7644
30361808	rh	Philips_Achieva_3T	F	26	1289320.402424	2	0	0	0	0	1	1741	2124	2522	2398	0.00185989455801	2715	5255	2744	2197	1306	499	2945	2850	0.00221046684334	1305	0.001012161133529	1926	0.001493810224657	7963	15976	1245	1810	5621	2773	3294	3353	2732	6210	6014	0.004664472840648	5194	0.004028478871687	3995	2949	0.002287251481056	6300	0.004886295127383	5518
30361808	lh	Philips_Achieva_3T	F	26	1289320.402424	3	1	0	0	0	2	1823	2292	3014	2666	0.002067756001524	1435	3788	2182	1999	1449	618	2422	2677	0.002076287627937	1023	0.000793441256399	3489	0.002706076777689	9636	17051	1123	2051	4755	1966	3850	4702	2969	5514	6595	0.005115097835729	6938	0.005381129459331	5751	3074	0.002384201781202	5550	0.004304593326504	5545
30362375	rh	Philips_Achieva_3T	F	24	1616041.290742	2	0	0	1	0	0	2028	2657	2739	3569	0.002208483174561	2998	6806	2973	3048	1868	728	2775	3721	0.002302540177232	1318	0.00081557322053	1755	0.00108598710321	11912	18368	1645	2370	5967	2856	5579	5343	4313	7939	9531	0.005897745345123	5216	0.003227640302189	5939	5352	0.003311796567737	7757	0.004800001116579	7062
30362375	lh	Philips_Achieva_3T	F	24	1616041.290742	3	0	0	0	0	1	2594	3476	3249	4042	0.002501173715768	2139	5298	2694	2905	1771	560	3177	4121	0.002550058605314	1792	0.001108882557807	2938	0.001818022854262	13300	20737	1413	2363	3831	2556	6310	4488	3474	6686	7408	0.004584041288078	8232	0.005093929249927	7715	4500	0.002784582315922	6814	0.004216476422376	7545
30364919	rh	Philips_Achieva_3T	M	22	1788169.18498	3	1	0	0	0	0	2436	4097	2763	3342	0.001868950672046	3344	6725	3155	2900	1722	650	4163	3398	0.001900267619273	1450	0.000810885240714	2742	0.00153341195175	9615	20616	2237	2294	6584	2926	6363	4480	4227	8404	7933	0.004436381113507	6417	0.00358858661356	6019	4865	0.002720659790396	8200	0.004585695844038	5677
30364919	lh	Philips_Achieva_3T	M	22	1788169.18498	2	0	1	0	0	0	2834	3743	3391	4173	0.002333671799655	2610	5670	2457	2408	1849	834	3994	3203	0.001791217535177	1221	0.000682821295801	3060	0.001711247473507	12501	22847	2000	2789	5547	2983	6283	5186	5065	7274	7182	0.004016398481937	7559	0.004227228644523	5493	5900	0.003299464082906	8844	0.004945840737155	5872
30367660	rh	Philips_Achieva_3T	F	23	1805996.957176	2	0	0	1	0	1	2053	2482	2470	2884	0.001596901915333	2218	6066	2840	2679	1563	531	3243	4494	0.002488376285543	1061	0.000587487147076	2583	0.001430234967859	8828	18650	1342	2002	6241	2946	3820	4911	3275	7030	8214	0.004548180420439	6333	0.003506650426423	5935	2899	0.001605207577167	6043	0.003346074297627	5538
30367660	lh	Philips_Achieva_3T	F	23	1805996.957176	2	0	0	0	1	1	2480	3351	3396	2722	0.001507200767523	1660	5023	1824	1825	1403	391	2925	4241	0.002348287455939	1033	0.000571983244986	2704	0.001497233973322	10563	18356	1265	2342	5530	2165	4615	5259	2509	5879	6571	0.003638433594193	6781	0.003754712859873	6259	3843	0.002127910561937	5874	0.003252497174295	7307
30369094	rh	Philips_Achieva_3T	M	32	1938650.333649	2	1	1	0	0	0	2517	3938	2792	4117	0.002123642375596	2914	7637	2947	2881	1751	755	3527	4356	0.002246924019455	1207	0.000622598092627	3068	0.001582544281838	11556	20771	2074	2598	6529	3225	5772	5278	3646	8211	10581	0.005457920810342	8098	0.004177132853431	7038	3968	0.002046784781726	6877	0.003547313241917	6351
30369094	lh	Philips_Achieva_3T	M	32	1938650.333649	2	1	1	0	0	0	2895	5186	3245	3970	0.002047816427281	1865	4901	2349	2664	1528	822	3259	4671	0.002409408194415	1322	0.000681917712057	2965	0.00152941453574	13898	20602	2123	2940	5178	2279	6281	5065	6047	7481	7711	0.003977509438479	9238	0.004765170819955	6682	3778	0.001948778453972	6820	0.003517911343591	6710
30370515	rh	Philips_Achieva_3T	F	32	1681396.476993	3	0	0	0	0	1	2076	3332	2674	3154	0.00187582170128	3027	6380	2808	2927	1714	843	3933	4130	0.0024562915746	1228	0.000730345291431	2517	0.001496969949944	10522	15712	2347	2362	5581	3413	5646	4092	3312	8291	7167	0.004262528260329	6968	0.004144174259519	5345	4216	0.002507439534749	6335	0.003767701483073	4663
30370515	lh	Philips_Achieva_3T	F	32	1681396.476993	4	0	0	1	0	1	2813	3296	3107	3437	0.002044134174794	2436	4556	2295	2162	1522	545	3534	3291	0.001957301591285	1309	0.000778519532966	3196	0.001900800937632	10983	19912	1846	2601	5166	2710	4872	4531	3439	6485	6013	0.003576194004375	6556	0.003899139845781	6272	4601	0.002736415867974	6382	0.003795654438038	5286
30371847	rh	Philips_Achieva_3T	F	22	1605593.022008	2	0	1	0	0	1	1791	3135	2446	2607	0.001623699134379	2749	6510	2794	2878	1905	1001	3163	3480	0.002167423470518	1838	0.001144748373222	2367	0.001474221653654	10887	16122	1578	2555	6086	2944	4562	4698	3304	7061	8429	0.005249773687643	6275	0.003908213298132	5218	3688	0.00229697062048	6422	0.003999768255077	5606
30371847	lh	Philips_Achieva_3T	F	22	1605593.022008	3	0	0	1	0	1	2347	3446	3078	3260	0.00203040244652	1928	5179	2562	2781	1350	569	3149	3411	0.002124448694809	1336	0.000832091309371	2964	0.001846046886958	10959	15961	1930	2539	5267	2333	6140	4818	3165	6243	7363	0.004585844544087	6673	0.004156096787002	6537	5353	0.003333970643012	6998	0.004358514208817	5794
30375048	rh	Philips_Achieva_3T	M	30	1608936.216577	2	1	1	0	0	0	2093	2468	2473	2945	0.001830401957304	2583	6253	3020	2829	2361	907	3137	3509	0.00218094413181	1259	0.000782504605856	2990	0.001858370747823	10768	20004	1647	2479	5183	2704	4741	5008	4568	7387	7686	0.004777069420659	5030	0.003126289251355	5194	3320	0.00206347521163	6654	0.004135651824754	6896
30375048	lh	Philips_Achieva_3T	M	30	1608936.216577	3	0	1	1	1	0	2398	3432	2746	3381	0.002101388461	1750	4606	2763	2465	2307	684	3021	3477	0.002161055214107	1041	0.000647011354008	3953	0.002456902864931	10695	18675	1527	2998	3795	2176	4970	4378	4403	7318	5820	0.003617296907134	7700	0.004785770822153	6492	4263	0.002649576755174	6311	0.003922467488131	7594
30377352	rh	Philips_Achieva_3T	M	36	1756401.396279	3	0	1	1	0	1	1653	3318	2760	3163	0.001800841201049	2549	7307	3499	3213	2037	721	3549	3936	0.002240945610917	1133	0.000645068947451	2385	0.001357890061493	12396	19707	1944	2579	5749	2920	5871	5111	4812	8136	7080	0.00403096923915	7165	0.004079363643857	5819	4132	0.002352537414713	7515	0.004278634722063	6388
30377352	lh	Philips_Achieva_3T	M	36	1756401.396279	4	0	0	1	0	0	2757	4293	2957	3961	0.00225517925936	1915	5495	3185	3123	2370	1238	3697	3824	0.002177178865891	1288	0.0007333175678	3488	0.001985878630813	11527	19817	2014	2660	6416	2976	5261	5350	3790	7588	7356	0.004188108717964	8833	0.005029032667996	5713	4167	0.002372464522533	7913	0.004505234405281	6088
32007998	rh	Philips_Achieva_3T	F	33	1487373.634699	4	1	0	0	0	1	1676	2844	2627	2478	0.001666023884107	2335	5137	3138	2673	1121	639	3608	3493	0.002348434797089	689	0.0004632326296	2589	0.001740652072621	9550	14693	1357	2127	4481	4042	6103	4415	3763	6682	7375	0.004958404416986	5127	0.003447015518086	4635	3444	0.00231549082198	5659	0.003804692962132	4548
32007998	lh	Philips_Achieva_3T	F	33	1487373.634699	5	0	0	0	0	1	2101	3650	2610	3042	0.002045215760877	1368	3443	2223	2147	1225	482	2695	3539	0.002379361794131	1086	0.000730146060589	2104	0.001414573951639	10968	18454	1470	2163	4505	2396	4859	4778	2929	6046	5593	0.003760319444638	6825	0.004588625104533	6197	4164	0.002799565558282	5920	0.003980170054042	5433
32297187	rh	Philips_Achieva_3T	F	33	1662885.16928	3	1	1	0	0	1	1709	2208	2672	3268	0.001965258973002	2324	5694	3209	2841	1286	567	3258	2921	0.001756585514119	1195	0.000718630499614	2465	0.001482363331839	7771	17033	1649	2099	5343	2811	5001	4123	3846	6858	8501	0.005112199060432	5854	0.003520387401455	4504	4590	0.002760262755839	6757	0.004063419486101	6126
32297187	lh	Philips_Achieva_3T	F	33	1662885.16928	5	0	1	0	0	1	2418	3153	3044	3221	0.001936994844566	1986	4551	2161	2427	1690	622	3036	3000	0.00180409330447	1158	0.000696380015525	2646	0.001591210294542	8694	18667	1741	2503	5439	2593	5153	3943	4394	6909	6394	0.00384512419626	6533	0.0039287138527	5179	5643	0.003393499505708	6576	0.003954572523398	6591
35955690	rh	Philips_Achieva_3T	M	28	1736694.503665	4	0	1	0	1	1	2216	2787	2590	3976	0.002289406681261	3097	7300	2900	2886	1883	725	3166	3571	0.002056205044966	1052	0.000605748447859	2776	0.001598438870015	10998	18329	1628	2205	5461	3081	4734	4682	5137	7147	7653	0.00440664721622	6157	0.0035452406782	5148	3677	0.002117240534959	5797	0.003337950334827	5443
35955690	lh	Philips_Achieva_3T	M	28	1736694.503665	6	1	1	0	0	1	2909	2335	2531	3849	0.002216279254571	2076	5786	2253	2234	1891	549	2791	3950	0.002274435712017	1283	0.000738759751524	2764	0.001591529191903	12461	19841	1671	2601	4823	2879	5887	5112	3599	6410	6699	0.00385732780628	7703	0.004435437541689	6349	4172	0.002402264757098	5925	0.003411653568026	6425
40090626	rh	Philips_Achieva_3T	M	23	1726444.385096	4	0	1	0	1	1	1607	2810	2072	3111	0.001801969427371	2667	5969	2557	2552	1404	830	2828	3919	0.002269983344863	1228	0.000711288478564	3446	0.001996009851084	8670	15712	1371	1704	4824	3095	4343	4103	3594	6459	6258	0.003624790959978	4779	0.002768116969916	5714	3764	0.002180203447324	5835	0.003379778723469	6012
40090626	lh	Philips_Achieva_3T	M	23	1726444.385096	6	0	0	0	0	1	2229	2529	2403	3767	0.002181941122761	1532	4605	2339	2193	1359	675	2613	2990	0.001731883184777	944	0.000546788537267	3234	0.001873214120257	11369	15847	1448	1906	3276	2568	4340	4523	3852	5879	5467	0.003166623869958	6178	0.003578452948345	7011	3669	0.00212517705851	5876	0.003403526954431	6790
42248571	rh	Philips_Achieva_3T	F	22	1381101.289096	4	0	1	0	0	1	1878	3358	2380	3709	0.00268553800455	2551	5835	2523	2926	1717	893	3527	4286	0.003103320541251	1373	0.000994134181787	3978	0.002880310105716	9002	16330	1900	2882	5261	3444	5171	5260	2756	6992	9683	0.007011071582113	6055	0.004384182425869	6347	4738	0.003430595595998	5789	0.00419158250427	5500
42248571	lh	Philips_Achieva_3T	F	22	1381101.289096	4	1	0	0	1	1	2357	3717	2537	3741	0.00270870791993	1965	4115	2349	2309	2005	948	3215	3511	0.002542174153134	1147	0.000830496654413	2878	0.002083844264517	10827	18729	1825	2744	4867	2374	4498	5762	3692	6037	5918	0.004284986225647	8988	0.006507849982446	7752	3858	0.002793422923039	6559	0.004749108593109	6632
43382144	rh	Philips_Achieva_3T	M	19	1625414.470004	3	0	1	1	1	1	2205	3690	2776	3374	0.002075778247496	3384	8140	3867	3587	1872	879	4884	4997	0.003074292798678	2049	0.001260601549828	3517	0.002163755808075	11740	19526	2150	2785	6484	4775	5106	5620	3243	8939	4809	0.002958629991763	7076	0.004353351179396	5323	3582	0.002203745608338	6969	0.004287521815887	5646
43382144	lh	Philips_Achieva_3T	M	19	1625414.470004	5	0	0	1	1	1	3536	3779	2560	4349	0.002675625251441	2044	5707	4180	3768	2171	829	3521	4445	0.002734687110291	1416	0.000871162418036	3866	0.002378470274102	14900	23596	1845	2892	6627	3574	5590	5271	4275	7522	7604	0.004678191403071	8181	0.005033177783867	7707	4200	0.002583956324684	7997	0.004919975887738	7364
95312033	rh	Philips_Achieva_3T	M	18	1823924.813072	5	0	1	1	0	1	1304	2704	2018	2930	0.001606425867448	2559	5425	2391	2440	1339	684	3541	3351	0.001837246785604	1003	0.000549913018789	3084	0.001690859172427	9426	16181	1430	2351	5246	3693	4495	5502	2554	6850	6527	0.003578546633733	5746	0.003150349158484	4342	3653	0.002002823786276	5872	0.003219430953467	4522
95312033	lh	Philips_Achieva_3T	M	18	1823924.813072	4	0	1	1	0	1	2153	3163	2503	3228	0.001769809795264	1743	4644	2887	2021	1655	604	3664	3166	0.001735817165987	994	0.000544978604861	2596	0.001423304283924	10551	15183	1577	2488	5447	2815	3941	5560	2948	6312	5001	0.002741889338945	7160	0.003925600413287	4589	4987	0.002734213583947	6781	0.003717806760126	5564
304239770	rh	Philips_Achieva_3T	F	32	1555914.647945	5	0	0	0	0	1	1767	1440	2131	2605	0.001674256363253	2059	5249	2718	2430	1244	603	3286	2898	0.00186257003482	622	0.000399764859095	2610	0.001677469907136	7208	14343	1082	1624	4940	2491	4105	4807	3285	5799	5892	0.003786840112202	4729	0.003039369804922	3819	3234	0.002078520183785	4873	0.003131919868764	4905
304239770	lh	Philips_Achieva_3T	F	32	1555914.647945	5	0	0	1	0	1	2256	2517	2337	2619	0.001683254286126	2148	3872	2448	2161	1294	604	3148	2793	0.001795085613269	1121	0.000720476538659	2428	0.00156049690978	9521	14333	1556	1821	4314	2253	3746	3967	4502	5183	5166	0.003320233540331	4771	0.003066363573543	5158	3505	0.002252694262265	4494	0.002888333242402	4842
369852147	rh	Philips_Achieva_3T	F	43	1333589.812267	2	0	0	0	0	0	1833	1828	2539	2932	0.002198577083471	2351	6244	2643	2648	1468	576	2638	3362	0.002521015059559	792	0.00059388576061	2388	0.00179065555093	9253	17527	1448	2021	4155	2244	4626	5656	5001	7306	6924	0.005192001270788	6620	0.004964045120251	4433	2792	0.002093597277302	5611	0.00420744066008	5471
369852147	lh	Philips_Achieva_3T	F	43	1333589.812267	1	1	1	1	0	1	2738	2959	1836	3062	0.002296058332056	1770	4394	2532	2140	1636	617	3013	3540	0.002654489384545	1145	0.000858584843306	2962	0.002221072756221	10015	17956	1574	2673	4639	2459	3983	5411	4861	6830	6310	0.004731589835163	6917	0.005186752280479	4698	3458	0.002593001212361	5960	0.004469140319742	5585
39770726	rh	Philips_Achieva_3T	F	27	1629343.763424	4	0	1	1	0	1	2092	3180	2546	3769	0.002313201231445	3332	7225	3388	3664	1433	722	3579	4731	0.002903622983807	1458	0.000894838788922	2870	0.001761445352679	10413	18881	1789	2188	5622	3338	4709	4782	3813	7841	7863	0.004825869271121	6355	0.003900343280932	5418	4027	0.002471547189979	6896	0.004232378798633	5333
39770726	lh	Philips_Achieva_3T	F	27	1629343.763424	5	0	0	1	1	1	2977	3384	2565	4753	0.002917125352364	2051	5131	2793	2973	2077	743	3006	5319	0.003264504470697	1553	0.000953144471328	2214	0.001358829272067	12552	21845	1702	2549	4869	2678	4420	5497	3988	7189	6941	0.004259997279772	6774	0.004157502027543	6979	4556	0.002796217779375	6406	0.003931644226224	6606
AG982	rh	Philips_Achieva_3T	F	36	1409308.755375	3	0	1	0	0	1	1561	3045	2332	2363	0.001676708521811	2391	5057	2859	2942	1148	685	2586	2651	0.001881064025104	800	0.000567654175814	2382	0.001690190308487	7359	13937	1428	2443	3901	2522	3158	4322	2893	5642	6566	0.004659021647994	5113	0.003628019751172	4221	2773	0.001967631286916	5032	0.003570544765871	5171
AG982	lh	Philips_Achieva_3T	F	36	1409308.755375	5	0	1	0	1	1	1979	2603	2453	2792	0.001981113073591	1790	4129	2024	2428	1275	693	2438	2670	0.00189454581178	1001	0.000710277287487	2047	0.001452485122364	8326	17515	1403	2443	4394	2093	3836	4650	3489	5129	5778	0.004099882284817	5873	0.004167291218195	6108	2815	0.001997433131146	5131	0.003640791970128	5712
0139	rh	Siemens_Trio_3T	M	30	1596530.945359	3	0	1	0	1	1	1888	2348	2271	3074	0.001925424627024	2447	7926	3087	3188	1708	672	3156	4654	0.002915070336425	1247	0.000781068480774	3198	0.002003093024471	10601	19372	1814	2834	4100	2636	4532	2896	3101	6701	8355	0.005233221456989	6853	0.004292431675015	5476	3951	0.002474740631546	6967	0.004363836492022	6653
0139	lh	Siemens_Trio_3T	M	30	1596530.945359	3	0	0	1	1	1	1993	3621	3070	4183	0.002620055697736	2489	5792	2974	2895	1951	670	2298	3879	0.002429642852383	1508	0.000944547930238	3855	0.002414610259329	11124	19956	1907	2686	4216	2110	4113	3340	3291	6769	6422	0.004022471358083	7395	0.004631917734822	6918	4337	0.002716514836501	6374	0.003992406171975	7461
0975	rh	Siemens_Trio_3T	F	52	1331788.635983	5	0	1	0	1	1	1463	3064	1943	2545	0.00191096389565	2376	5401	2303	2597	1347	799	2832	3446	0.002587497675603	527	0.000395708437331	2016	0.001513753718519	9012	14874	1261	2204	5410	2707	4073	5161	3605	5732	6194	0.004650888160964	5285	0.003968347421811	4149	3173	0.002382510192887	5372	0.004033673103116	5046
0975	lh	Siemens_Trio_3T	F	52	1331788.635983	5	0	1	0	0	1	1921	3198	2537	2703	0.002029601339859	1462	4408	2518	2146	1081	633	2625	2857	0.002145235304468	990	0.000743361201058	2173	0.001631640292828	8861	14087	1440	2386	4623	2621	4249	4301	4122	5077	4783	0.003591410731981	6456	0.00484761607478	6089	4260	0.00319870577425	5583	0.004192106652028	5408
1179	rh	Siemens_Trio_3T	M	33	1318547.540541	2	0	1	0	0	1	1954	2765	2550	2341	0.001775438448764	2714	6146	3121	2800	1821	805	3606	3474	0.002634717287914	1105	0.00083804335151	2516	0.001908160246515	8169	17966	1661	2000	5055	2880	4482	4549	4279	7128	7625	0.005782878330554	5548	0.004207660193825	4280	3673	0.002785640932213	5263	0.00399151326606	5518
1179	lh	Siemens_Trio_3T	M	33	1318547.540541	4	0	0	0	0	2	2674	2222	2909	2618	0.001985518094346	1785	4527	2428	2571	1644	611	3292	2958	0.002243377587119	1254	0.000951046482166	2937	0.002227450971389	8981	19140	1763	2425	5151	2523	4040	4557	4594	6465	5809	0.004405605275041	6925	0.005251991139552	5118	3654	0.002771231137029	5420	0.004110583678899	6045
1501	rh	Siemens_Trio_3T	M	35	1828691.180269	4	0	1	0	0	1	2019	4007	3191	3267	0.00178652362698	3361	6316	2940	2838	2002	898	4282	2947	0.001611535086841	1008	0.000551213901437	2952	0.001614269282781	9923	19550	1545	2387	6586	3531	6285	6200	5208	8008	8710	0.004762969326903	7279	0.00398044244897	6826	4029	0.002203215088185	7640	0.004177851395814	6988
1501	lh	Siemens_Trio_3T	M	35	1828691.180269	4	0	1	0	0	1	2658	4035	2951	3420	0.001870190022734	2311	5456	2348	3326	2465	887	3666	3172	0.001734573904126	1186	0.000648551276889	2708	0.001480840520925	12080	20447	1698	2412	6285	3332	6258	6655	3830	7214	7306	0.003995207107044	8591	0.004697895463539	7800	4465	0.002441636974124	7902	0.004321123263053	8103
1605	rh	Siemens_Trio_3T	M	29	1521221.420969	3	1	0	0	0	1	2268	3520	2259	3425	0.002251480259737	3540	5802	2409	2475	1604	746	3414	3300	0.002169309447337	932	0.000612665577248	2163	0.001421883737755	10932	16861	1641	2001	5216	3542	4390	5263	2878	6917	9165	0.006024763965105	4832	0.003176394924101	5190	4969	0.003266454134491	6574	0.004321527365696	5748
1605	lh	Siemens_Trio_3T	M	29	1521221.420969	4	1	1	0	0	1	2464	3971	3063	4436	0.002916077790421	1762	4179	2377	2675	1605	860	3358	2629	0.001728216526379	905	0.00059491668177	1947	0.001279892573929	9670	19067	1476	1854	4858	2488	4683	5855	3211	6262	4810	0.003161932861119	9471	0.006225918113858	5509	4939	0.003246733139515	6869	0.004515450482958	5201
1622	rh	Siemens_Trio_3T	M	39	1385306.552192	2	1	1	1	0	1	1678	2250	2483	2716	0.001960576881487	2422	5569	2748	2087	1244	560	2919	2872	0.002073187335652	916	0.000661225487276	2895	0.002089790159022	8220	16724	1696	1783	5458	2770	5672	5005	4103	6362	5558	0.004012108360569	5685	0.004103784820049	4084	3263	0.00235543533295	6390	0.004612697449448	4901
1622	lh	Siemens_Trio_3T	M	39	1385306.552192	3	1	1	0	0	0	2194	3675	2967	2692	0.001943252196231	1581	4135	2322	2328	1512	743	2538	2655	0.001916543306461	1121	0.000809207173839	2464	0.001778667686297	9839	18880	1124	1925	4785	1781	4910	4648	4476	5467	5173	0.003734191534585	6185	0.004464715762885	4401	4216	0.003043369709996	6340	0.004576604355165	4582
1869	rh	Siemens_Trio_3T	F	29	1466112.692617	4	0	1	1	1	1	1633	3345	2314	3222	0.002197648254616	2607	6636	3085	2586	1481	939	4178	2859	0.001950054736172	1073	0.000731867342397	2270	0.001548312085034	9527	18447	1486	1930	4827	3246	5112	5055	3990	7225	6003	0.004094501077734	6240	0.004256153044321	5034	3616	0.00246638612312	6462	0.004407573873783	5270
1869	lh	Siemens_Trio_3T	F	29	1466112.692617	5	1	1	0	1	1	2333	4084	2763	2564	0.001748842372699	2246	5765	2316	2654	1167	641	3025	3538	0.002413184210066	1401	0.000955588207547	2693	0.00183683015198	10389	19435	1599	2425	6229	2269	4961	4525	3662	6993	6289	0.004289574758932	5825	0.003973091583842	6684	3623	0.002471160653778	6031	0.004113599200369	5383
1881	rh	Siemens_Trio_3T	F	21	1734764.093794	3	0	1	0	0	1	2432	2801	3147	2718	0.001566783639184	3017	6970	2799	3282	2064	825	3577	3801	0.002191076016386	967	0.000557424495618	2068	0.001192092923411	11887	21232	2053	2298	5244	3371	5728	4999	4358	8194	6806	0.003923300017765	6950	0.00400630842249	6210	3850	0.002219321931883	6934	0.003997085266409	6229
1881	lh	Siemens_Trio_3T	F	21	1734764.093794	3	0	0	1	0	1	2790	3757	3150	2735	0.001576583242519	1963	6121	3170	3351	1804	679	3188	4504	0.002596318436675	1229	0.000708453676437	3102	0.001788139385117	12289	21174	1933	2681	4733	2668	5381	5439	5774	6728	6738	0.003884101604423	8617	0.004967245996632	6614	4190	0.002415313998595	7044	0.004060494464463	8220
1913	rh	Siemens_Trio_3T	F	34	1319237.183286	3	0	1	0	0	1	1819	1957	2382	2267	0.00171841730109	1882	4635	2063	1968	1054	446	1945	2434	0.001845005606905	695	0.000526819596055	2093	0.001586522898624	6364	11757	1164	1824	3923	2187	3495	3356	3767	5977	5936	0.004499569959978	5381	0.004078872296941	4693	2841	0.002153517226465	4645	0.003520974134788	4598
1913	lh	Siemens_Trio_3T	F	34	1319237.183286	5	0	1	0	0	1	2127	2343	2298	2275	0.001724481411548	1248	2988	1911	2036	1224	427	1747	2491	0.001888212393919	996	0.000754981752045	1820	0.001379585129239	7715	14577	1171	2041	3305	1762	2998	3898	2781	4681	5035	0.003816599519624	4640	0.003517184065751	5612	3216	0.002437772404193	4725	0.003581615239369	5255
2032	rh	Siemens_Trio_3T	F	40	1446558.531102	5	0	0	1	0	1	2135	2410	2841	2850	0.001970193351132	3042	6651	2633	2912	1474	679	2767	2820	0.001949454473751	812	0.000561332281094	1780	0.001230506724566	9165	18091	1558	2043	4952	1651	4513	5576	2531	7170	7165	0.004953135214336	6289	0.004347559994831	5863	3825	0.002644206865993	5732	0.003962508171469	5708
2032	lh	Siemens_Trio_3T	F	40	1446558.531102	3	0	0	0	0	1	2335	2625	3071	2928	0.002024114432321	1897	4733	3025	2909	1980	723	2490	3990	0.002758270691584	1255	0.000867576370411	2995	0.00207043125847	9203	17346	1743	2365	4363	1995	4450	5985	2873	5930	7123	0.004924100786004	7483	0.005172967314568	6360	4038	0.002791452895393	5844	0.004039933313689	6482
2591	rh	Siemens_Trio_3T	M	43	1725094.837683	4	0	1	0	0	1	1869	2931	2425	3457	0.002003947797237	3041	6571	2576	2941	1197	931	2944	3916	0.002270020125537	1279	0.000741408513933	2063	0.00119587628166	9826	16755	1883	3061	6552	3023	5529	5294	3165	8576	9398	0.005447816429978	5897	0.003418362788634	5960	3070	0.001779612304749	6585	0.003817181441946	7016
2591	lh	Siemens_Trio_3T	M	43	1725094.837683	6	0	0	1	0	1	2450	3195	2831	3897	0.002259006238309	2246	5234	3394	2895	2118	753	2965	3984	0.002309438248248	1248	0.000723438487403	3215	0.001863665654648	11086	19125	1940	3126	5758	2715	4530	6702	3125	6922	6513	0.003775444606134	7831	0.004539460572798	5648	4263	0.002471168487018	6820	0.003953405836609	6921
2619	rh	Siemens_Trio_3T	M	25	1435948.205058	3	1	0	1	0	1	1971	3802	2462	3103	0.002160941452533	3297	6858	2538	2635	1935	936	3230	4050	0.002820435991865	1011	0.000704064392043	1984	0.00138166543404	9244	16690	1424	2203	5439	4083	5277	4866	4114	6257	8348	0.005813580162986	7130	0.00496536015358	5470	3067	0.002135870910383	5622	0.003915182999078	6252
2619	lh	Siemens_Trio_3T	M	25	1435948.205058	3	1	1	0	0	1	2168	4013	2627	3722	0.002592015496722	1768	4986	2778	2756	2302	779	3185	2766	0.001926253321852	1429	0.000995161242562	2902	0.002020964258863	9904	17497	1553	2471	5304	3117	6302	6145	3558	6542	6704	0.004668692071473	6556	0.004565624287079	7194	3826	0.002664441507377	6573	0.004577463154205	7639
2774	rh	Siemens_Trio_3T	M	21	1463618.488142	2	1	1	1	0	1	2006	2294	2234	3149	0.002151516959859	2925	6070	2522	2154	1683	798	2773	3556	0.002429594890205	1246	0.000851314744993	2500	0.001708095395251	9799	15995	1330	2395	6011	2677	4201	4611	4587	7498	6933	0.004736890150111	6588	0.004501172985566	5404	3977	0.002717238154766	6739	0.004604341947439	7205
2774	lh	Siemens_Trio_3T	M	21	1463618.488142	3	0	1	0	0	1	2327	3014	2694	3856	0.002634566337636	2034	5207	2508	2273	1997	644	2525	3232	0.002208225726981	1271	0.000868395698946	3183	0.002174747057234	11870	15785	1439	2244	4246	2237	3531	5418	5341	6847	6902	0.00471570976721	6120	0.004181417527575	6508	4566	0.003119665429887	4866	0.003324636877317	7664
3387	rh	Siemens_Trio_3T	F	46	1573429.723416	4	0	1	1	0	1	2144	3020	2477	2975	0.001890773992461	2439	6057	2402	2628	1588	703	2620	3707	0.002355999727749	1155	0.000734065197073	3055	0.001941618335115	8447	15800	1525	1942	6037	2641	5514	4608	3606	6562	6049	0.003844467858957	5719	0.003634734945507	4489	2812	0.001787178644303	5046	0.003207006912927	5727
3387	lh	Siemens_Trio_3T	F	46	1573429.723416	4	1	1	0	1	1	2360	3534	2678	2989	0.001899671752425	1917	4079	2230	2428	1575	606	2496	3164	0.002010893751982	1067	0.000678136420153	2591	0.00164672114772	8002	16023	1353	2107	5544	2111	3493	3944	3248	6020	6259	0.003977934258425	6216	0.003950605424248	5353	4250	0.002701105703516	5764	0.00366333488825	5819
3420	rh	Siemens_Trio_3T	M	46	1555147.962802	3	0	0	1	0	1	1689	3628	2584	2582	0.001660292179111	2150	5574	2818	3059	1296	848	2912	3191	0.002051894788359	909	0.000584510298533	3045	0.00195801304624	8193	15996	1376	2432	5410	2842	3495	4498	4024	7431	7558	0.004859987718713	6902	0.004438162904811	5865	3406	0.002190145299013	6371	0.004096716294777	5843
3420	lh	Siemens_Trio_3T	M	46	1555147.962802	4	0	0	0	0	1	1903	3020	2643	3219	0.002069899506025	1478	4290	2506	2557	1094	758	2810	3541	0.002276953759191	1178	0.000757484193258	3086	0.001984377097109	8768	18172	1447	1711	4244	2472	3292	4699	3679	6146	7007	0.004505680596061	6574	0.00422725049786	7961	3314	0.002130986940965	6546	0.004209245780193	7019
3422	rh	Siemens_Trio_3T	F	22	1570944.173594	4	1	1	0	0	1	1572	2395	3120	3427	0.002181490633216	2356	5325	2450	2631	1225	890	2866	3071	0.001954875323783	814	0.000518159724376	2033	0.001294126191225	9997	17504	1820	2092	4380	2565	4731	4689	4433	6417	6912	0.004399901738193	7069	0.004499841635892	6380	3756	0.002390918826483	6651	0.004233759615266	6123
3422	lh	Siemens_Trio_3T	F	22	1570944.173594	4	0	0	1	0	1	2142	2156	2838	3131	0.001993068915261	2163	4568	2629	2755	1550	715	2673	2825	0.001798281598726	1365	0.00086890420611	1985	0.001263571318043	9838	17239	1757	2229	4943	2624	5037	4508	5067	5849	5112	0.003254093993872	7919	0.005040917515155	7413	3711	0.002362273632875	6156	0.003918662485578	6366
3955	rh	Siemens_Trio_3T	M	40	1688500.197652	4	0	1	0	0	1	2295	2108	2285	2620	0.001551672900982	3089	6122	3088	3244	1804	833	2751	2824	0.001672490180296	1099	0.000650873480221	2097	0.001241930562351	7885	17162	1281	2251	4758	3424	6615	5171	3739	6855	9232	0.005467574130484	5516	0.003266804473977	4434	3105	0.001838910060134	6007	0.00355759508252	5110
3955	lh	Siemens_Trio_3T	M	40	1688500.197652	4	0	0	0	1	1	2176	4849	2977	3008	0.001781462628303	2030	4858	2563	3174	2276	869	2820	2918	0.00172816088743	1079	0.000639028648916	2471	0.001463428907759	9283	17964	1461	2391	6184	2727	4495	5234	3645	6502	7132	0.004223866843438	5890	0.003488302819384	5550	3370	0.001995854074928	6306	0.003734675310532	5916
4336	rh	Siemens_Trio_3T	F	30	1543673.38157	4	1	0	1	0	1	1310	2326	2534	2770	0.001794421043383	2703	6423	2976	2771	1446	705	3004	4355	0.00282119265124	1131	0.000732667942262	2447	0.001585179889227	10049	19647	1691	2174	5673	2976	4624	4224	3969	6949	6733	0.00436167396574	5653	0.00366204410045	4936	4291	0.002779733103667	6842	0.0044322847577	6078
4336	lh	Siemens_Trio_3T	F	30	1543673.38157	5	0	0	1	0	1	2260	2804	3345	3006	0.001947303125058	1626	5599	2336	2788	1657	640	3106	4417	0.002861356587951	1580	0.001023532580702	2609	0.001690124369021	14550	20252	1438	2630	4893	2951	4156	4498	4117	5802	6264	0.004057853218684	7502	0.004859836342044	5559	4731	0.00306476749323	6001	0.003887480390377	6050
4598	rh	Siemens_Trio_3T	F	56	1411251.530818	4	1	0	0	1	1	1665	2461	2589	2696	0.001910361081017	2571	4615	2584	2451	1274	552	2575	2845	0.002015941125925	1011	0.000716385405381	1445	0.001023913858334	8074	14167	1405	1735	4245	1947	4353	5154	3741	5152	6477	0.004589543294416	5410	0.003833476798331	4450	3194	0.002263239351917	5437	0.003852608752777	4715
4598	lh	Siemens_Trio_3T	F	56	1411251.530818	4	1	0	0	0	1	2266	3215	2788	2791	0.001977677217032	1924	4699	2108	2121	1187	373	1897	2798	0.00198263735337	804	0.000569707087959	1697	0.001202478766501	8010	14930	1404	2272	3528	1725	4255	4504	4272	5313	5662	0.004012041706497	6769	0.004796451838799	4074	3515	0.002490697032557	5512	0.003905753070684	5173
8400	rh	Siemens_Trio_3T	M	54	1615474.96482	3	1	1	1	0	1	2035	2526	2745	2703	0.001673192131641	2458	5389	2667	2857	1493	783	3086	2668	0.001651526676736	1210	0.000749005726706	2367	0.001465203764556	7048	14541	1569	1907	5697	2445	3923	3902	4677	6829	6746	0.004175861679634	4700	0.002909361087204	4539	3062	0.001895417797664	5885	0.003642891488978	4706
8400	lh	Siemens_Trio_3T	M	54	1615474.96482	5	0	1	0	0	1	1992	3021	2671	2264	0.001401445425836	1611	4950	2692	2659	1819	723	2387	2870	0.001776567302186	1177	0.000728578297796	2602	0.001610671818916	10065	15847	1500	2415	5458	2000	4287	5245	4361	5552	5558	0.003440474238868	5552	0.003436760160885	4209	3957	0.002449434430227	6263	0.003876878401949	4971
4922	rh	Siemens_Trio_3T	F	20	1554650.569731	4	1	0	0	1	1	2348	3399	2589	3220	0.002071204978593	2221	6609	2927	2951	1377	835	3077	4388	0.002822499206853	1437	0.000924323464049	2404	0.001546328188987	11107	16828	1471	2730	5195	3477	4944	5133	3570	7356	7044	0.004530921698513	7171	0.004612612081209	7149	4648	0.002989739360404	5846	0.003760330529459	7056
4922	lh	Siemens_Trio_3T	F	20	1554650.569731	4	0	1	0	0	0	1917	4105	2825	3573	0.002298265648607	1718	5731	2524	2523	1927	648	2467	3435	0.002209499720953	1407	0.000905026523255	3397	0.00218505692928	12010	17280	1847	2464	5676	3051	4962	4127	3382	6852	6834	0.004395843112953	7617	0.004899493267685	8261	4228	0.002719582189284	5539	0.003562858501997	8219
5046	rh	Siemens_Trio_3T	F	23	1441081.265381	5	1	0	0	0	1	1629	2612	2493	2727	0.001892329090323	2431	6218	2989	3146	1422	732	3044	4004	0.002778469262066	1379	0.000956920357739	2756	0.001912452868695	9742	16965	1775	2222	5248	2445	4415	5799	2686	6851	8768	0.006084320302146	5363	0.003721511151963	4838	4015	0.002786102419379	5249	0.003642403885261	5874
5046	lh	Siemens_Trio_3T	F	23	1441081.265381	3	0	1	1	0	1	1791	3671	2981	3304	0.002292722887579	1906	5124	3552	2421	1912	727	2380	4154	0.002882557770884	1041	0.000722374251201	3190	0.002213615620877	10096	17881	1764	2550	4571	2088	4708	5853	2779	6211	6876	0.004771417244247	8625	0.005985089257072	6016	4871	0.003380100843038	5736	0.003980344577225	6515
6001	rh	Siemens_Trio_3T	M	22	1717613.380741	4	0	0	0	0	1	2052	2581	2730	4021	0.002341039051678	3367	7121	3372	3015	2313	1000	3968	4267	0.002484261037929	1016	0.000591518447278	3693	0.002150076403345	12358	20548	1773	2594	5685	3672	5506	6635	3917	7654	8654	0.005038386459394	7318	0.004260562989352	5541	5423	0.003157287932666	8231	0.004792114507427	6560
6001	lh	Siemens_Trio_3T	M	22	1717613.380741	4	1	0	0	1	1	2591	3922	3011	4195	0.002442342407807	2668	5479	2806	2919	1584	761	3894	4148	0.002414978857588	1360	0.00079179634675	2659	0.001548078298536	13709	22768	1523	2720	6621	3267	4238	5837	4204	7249	7212	0.004198849450561	6245	0.003635858959893	7267	5096	0.002966907487529	8955	0.005213629621432	7639
6130	rh	Siemens_Trio_3T	M	22	1636352.524777	3	0	1	0	0	1	1686	2924	3352	3255	0.001989180174024	3216	6054	2798	3257	1882	768	3407	2976	0.00181867901625	1186	0.000724782699352	1459	0.000891617165561	8889	19926	1876	3044	6414	2788	5219	4294	4012	7020	5944	0.003632469110414	5946	0.003633691340935	4910	4676	0.002857574959673	7149	0.004368862999722	6273
6130	lh	Siemens_Trio_3T	M	22	1636352.524777	4	0	1	0	1	1	2963	3205	2925	3054	0.001866346006595	1421	4932	2350	2575	1977	618	3596	3020	0.001845568087727	1327	0.00081094995113	3281	0.002005069170805	9957	21233	1579	2982	5615	2445	5065	3970	6335	6871	6183	0.003778525657754	6367	0.003890970865748	5250	5186	0.003169243742699	7269	0.004442196831022	5898
6392	rh	Siemens_Trio_3T	M	43	1698017.734894	2	0	0	0	0	1	1687	3996	2257	3214	0.001892795307112	2811	6676	3864	3928	1489	571	3218	3282	0.001932842003093	770	0.000453469939787	3037	0.001788556113161	8533	21090	1770	2440	5304	2861	5336	5394	4907	6513	9314	0.005485219505426	6007	0.00353765445234	4782	3613	0.002127775185002	7690	0.004528810177875	5253
6392	lh	Siemens_Trio_3T	M	43	1698017.734894	3	0	0	1	0	1	2079	4425	2920	3077	0.00181211299315	2148	5435	3199	3484	1739	531	2638	3526	0.002076538971026	1073	0.000631913305703	3638	0.002142498234995	12787	20713	1718	2951	4828	2155	4866	5290	5619	6070	6224	0.00366545052628	6768	0.00398582409413	5525	4732	0.002786778902692	6440	0.00379265767822	5183
6443	rh	Siemens_Trio_3T	M	21	1782693.277468	4	0	1	0	1	1	1874	3571	3200	4670	0.002619631800392	2484	6907	3228	3024	2217	988	3437	3983	0.002234259841748	1623	0.00091042021671	2040	0.001144335947066	12857	19961	2226	2896	6583	3471	6942	5095	3533	9490	10857	0.006090223224166	8021	0.004499371878146	5220	4777	0.002679653342714	7934	0.004450569315698	6031
6443	lh	Siemens_Trio_3T	M	21	1782693.277468	3	1	0	0	0	1	2727	3495	3732	5056	0.002836158111945	1937	5591	2869	2804	2494	756	3903	3972	0.002228089402817	1472	0.000825716918667	3349	0.001878618179767	12272	24499	1885	3560	5473	3069	5849	6119	3644	7191	8868	0.004974495675776	9615	0.00539352457404	7524	5365	0.003009491350986	8646	0.004849964999184	7958
6445	rh	Siemens_Trio_3T	M	21	1559524.109929	3	1	1	0	0	1	2183	2810	2811	3537	0.002267999563124	3102	5788	2439	2364	2054	846	3643	3629	0.002326991918173	1081	0.000693160171823	1686	0.001081099028393	10486	19382	2078	2163	5559	2915	6778	6138	3413	7135	6097	0.00390952596448	7168	0.004596273923797	5435	3718	0.00238406060947	7048	0.004519327373734	6713
6445	lh	Siemens_Trio_3T	M	21	1559524.109929	3	1	1	0	0	0	2418	2911	2741	2881	0.001847358422776	2258	4987	2704	2703	2049	660	3609	4204	0.002695694137227	1345	0.000862442581963	2890	0.001853129414031	10628	20826	1517	2637	5022	2478	5651	5473	4510	6682	7273	0.004663602155103	7201	0.004617434225065	6845	4362	0.002797007094811	6809	0.004366075494857	8418
6626	rh	Siemens_Trio_3T	F	20	1507674.044073	3	0	0	0	1	1	1852	3078	3427	3481	0.00230885449921	2755	6490	2586	3348	1600	842	3374	3452	0.002289619572328	1454	0.000964399437475	2834	0.001879716647734	10634	19214	1452	1896	4402	3051	6056	5035	4175	7254	8765	0.005813590831823	7354	0.004877712148001	7412	4794	0.003179732395637	7278	0.004827303374102	6242
6626	lh	Siemens_Trio_3T	F	20	1507674.044073	3	0	0	1	0	0	2197	4125	3356	3628	0.002406355680303	1769	5079	2894	3179	2029	881	3370	4277	0.00283682007846	1281	0.000849653149523	2583	0.001713235039201	11895	20494	1575	2112	5694	2944	5708	5401	4187	6892	7451	0.004942049662055	6743	0.004472452136792	6843	4894	0.003246059729714	7722	0.005121796737403	7174
6684	rh	Siemens_Trio_3T	M	26	1712569.25736	3	0	1	1	0	1	1791	2516	3489	3647	0.002129548912738	2618	7224	4059	4212	2095	774	3513	4596	0.002683687086083	1067	0.000623040496269	2678	0.001563732379576	11663	22270	1935	2630	4398	3423	6850	5579	4235	8028	8669	0.005061985062936	7693	0.004492081103838	6441	3919	0.002288374606258	7983	0.004661417321193	8170
6684	lh	Siemens_Trio_3T	M	26	1712569.25736	5	0	1	0	0	1	2493	3206	4042	4305	0.002513766950737	2236	6339	3203	3100	1937	686	2900	5866	0.0034252629345	1258	0.000734568832527	3795	0.002215968775388	13653	24128	1771	2921	5581	2547	4773	5368	4804	7665	7056	0.004120125343647	9492	0.00554254956943	7733	5116	0.002987324441341	6986	0.004079251084286	9141
7077	rh	Siemens_Trio_3T	M	40	1521252.999816	3	0	1	0	0	1	1744	2911	2432	3270	0.002149543830248	3144	5037	2837	2637	1402	695	2830	2494	0.001639438016097	878	0.000577155805186	1929	0.00126803365399	9389	14520	1297	2404	4031	3595	4291	4991	3097	6826	6336	0.004164987678425	5939	0.00390401859567	4822	4139	0.002720783459754	5433	0.003571398051907	5405
7077	lh	Siemens_Trio_3T	M	40	1521252.999816	4	0	0	0	1	1	2405	2806	2391	3394	0.002231055584055	1840	3750	1998	2122	1394	773	2775	3082	0.00202596149383	1188	0.000780935189705	1719	0.0011299895548	10769	17919	1438	2132	4923	3055	4175	6011	3594	6046	5463	0.003591118637505	6363	0.004182736205463	5716	3672	0.002413799677269	5873	0.003860633307353	6049
7090	rh	Siemens_Trio_3T	F	27	1544827.803033	4	0	1	0	1	1	1756	3025	2664	2651	0.001716048866285	3202	6450	2788	2916	1920	643	2446	3529	0.002284397000799	1071	0.000693281152694	2875	0.001861048845933	8984	16151	1436	2101	4873	2396	5210	4293	3053	6885	8176	0.005292499257165	6375	0.004126673527939	5197	4130	0.002673437124767	5864	0.003795892324366	5686
7090	lh	Siemens_Trio_3T	F	27	1544827.803033	4	0	0	0	1	1	2422	2911	2840	2836	0.001835803313762	2296	5636	2273	2808	1743	556	2034	3937	0.002548504106587	1221	0.000790379353351	2890	0.001870758665999	10580	18316	1480	2024	4369	1652	4023	3928	3846	6476	7418	0.004801829683176	7563	0.004895691277145	6771	4592	0.002972499582791	6463	0.004183637805658	6987
7228	rh	Siemens_Trio_3T	M	28	1414443.388669	4	1	0	0	1	1	1908	2544	2157	2362	0.00166991483641	2302	5939	2195	2444	1362	641	2721	3139	0.002219247532384	932	0.000658916438414	2633	0.001861509637708	7337	13523	1655	1749	5168	2234	5521	4088	3738	6737	6353	0.004491519456271	6383	0.004512729212872	4513	3458	0.002444777944244	5486	0.003878557490493	4987
7228	lh	Siemens_Trio_3T	M	28	1414443.388669	5	0	1	0	0	1	2276	3468	2183	2923	0.002066537284854	1422	3928	2011	2000	1605	685	2461	3577	0.002528909978763	906	0.00064053464936	3602	0.00254658477593	8513	15537	1648	2068	4148	1967	4679	3756	3302	5820	6015	0.004252556198562	6108	0.004318306444026	5582	4153	0.002936137305508	6092	0.004306994573839	5273
7260	rh	Siemens_Trio_3T	F	31	1341274.351291	3	0	1	1	0	2	1872	2525	2137	2606	0.001942928378144	2277	4545	2049	2229	1538	655	2420	3097	0.002308998153151	1093	0.000814896668193	2236	0.001667071317548	6601	13012	1136	2007	4579	2410	3596	4370	2877	6166	6717	0.005007923989253	4224	0.003149243848534	4486	3195	0.002382062996228	5359	0.003995454020903	4591
7260	lh	Siemens_Trio_3T	F	31	1341274.351291	2	1	0	0	0	1	2070	2663	2430	2412	0.001798289811237	1649	4086	1862	2036	1688	504	2180	3299	0.002459601197044	1010	0.000753015219465	3353	0.002499861416699	8972	14388	1351	1978	3757	2246	3921	4387	3208	5186	5845	0.004357795997794	5939	0.004427878602378	4463	3267	0.002435743289101	4855	0.003619691970794	5500
7463	rh	Siemens_Trio_3T	F	29	1433868.568341	4	0	0	1	0	1	1875	3384	2532	3881	0.002706663696862	2310	5779	2651	3144	1816	500	2889	4262	0.002972378427216	1301	0.00090733560155	1577	0.001099821862909	8863	16042	1538	2265	5517	3189	3949	4832	3289	6106	6699	0.004671976321896	6498	0.004531796109819	5263	4281	0.002985629293034	5779	0.0040303554507	5656
7463	lh	Siemens_Trio_3T	F	29	1433868.568341	3	0	0	0	1	1	1837	3847	2631	3732	0.002602749012288	1347	4055	2827	2957	2054	495	2375	3825	0.002667608513398	1346	0.00093871923112	2507	0.00174841687401	9300	17832	1329	2514	5520	2274	4283	4868	4063	6760	6505	0.004536678007752	7210	0.005028354871006	5476	4246	0.002961219803369	6283	0.004381852101877	5901
7538	rh	Siemens_Trio_3T	F	27	1857741.868486	4	0	1	0	1	1	2561	3346	2999	3591	0.001932991908573	3189	7127	3533	3473	2324	724	3589	3381	0.001819951446083	1046	0.000563049160782	2335	0.001256902285301	11888	21658	1759	2561	6640	3927	6043	6197	4187	8873	7965	0.004287463255857	7385	0.003975256264219	6631	5030	0.002707588220585	8512	0.004581906746246	7022
7538	lh	Siemens_Trio_3T	F	27	1857741.868486	4	0	0	1	1	1	2920	3817	3187	3985	0.00214507734772	1862	6009	2350	2870	2081	989	3207	4133	0.002224743959379	1170	0.000629796862442	2289	0.001232141041137	12177	22068	1913	2787	6361	3215	4787	5603	4813	7820	7290	0.00392411891214	9309	0.00501092221579	7497	5638	0.003034867273888	8667	0.004665341373322	6449
7603	rh	Siemens_Trio_3T	F	35	1448530.964511	4	0	1	0	1	1	1660	2858	2506	2814	0.001942657816052	2794	5821	2938	2846	1745	503	3087	3329	0.002298190429863	932	0.000643410477811	2017	0.001392445207881	7707	16971	1464	2744	4790	3022	5974	4128	4668	7051	6272	0.004329903988015	6255	0.004318167959987	6302	3297	0.002276099082986	6153	0.004247751791814	6423
7603	lh	Siemens_Trio_3T	F	35	1448530.964511	7	0	1	0	0	1	2458	3263	3195	2908	0.002007551147505	2090	4648	3054	2549	1588	598	3225	3297	0.002276099082986	1003	0.000692425653696	2529	0.001745906757923	9675	17331	1373	2261	5003	3284	4686	4653	4154	7322	5043	0.003481458196996	6046	0.004173883850692	6526	3684	0.002543266309287	5854	0.004041335769426	6221
8040	rh	Siemens_Trio_3T	F	33	1471890.434215	3	1	1	1	0	1	1809	2426	2442	2657	0.001805161538003	2438	5367	2801	2139	1612	734	3525	3198	0.002172716070205	1082	0.000735109064403	1908	0.001296292139447	9507	16095	1349	2049	4804	2412	4807	5028	3050	6576	6799	0.004619229693973	4933	0.003351472287155	4451	3309	0.002248129292154	5343	0.003630025629489	5910
8040	lh	Siemens_Trio_3T	F	33	1471890.434215	3	1	1	0	0	1	2378	3104	2404	3169	0.002153013516723	1684	4422	1877	2475	1597	800	3175	3053	0.002074203302794	1205	0.000818675067104	2079	0.001412469265152	10556	16660	1691	2197	3254	2486	4363	5708	3117	5759	5332	0.003622552247134	6084	0.004133459840878	4844	3610	0.002452628209331	5577	0.003789004854138	6626
8057	rh	Siemens_Trio_3T	M	38	1617250.994182	2	1	1	1	0	1	2050	3106	2665	3550	0.002195082898555	3389	6438	3394	3016	1486	523	3937	4341	0.002684184468346	994	0.000614623211595	3991	0.002467767844545	9604	19193	1914	2264	6044	2802	4771	5103	4751	7728	8288	0.005124745651612	6181	0.003821917576329	4239	3218	0.001989796272549	8105	0.005011590674025	5320
8057	lh	Siemens_Trio_3T	M	38	1617250.994182	3	1	0	1	0	1	2431	3846	3911	4207	0.00260132781809	2110	5165	2744	3072	1230	380	4922	4529	0.002800431111988	1358	0.000839696500349	3789	0.002342864535951	12542	22970	2162	2717	5880	3987	4690	4548	3556	7136	4837	0.002990877740933	6862	0.004243002492925	6207	4816	0.002977892743504	8836	0.005463592251164	4926
8083	rh	Siemens_Trio_3T	F	37	1380975.008645	3	1	0	0	0	1	1868	1876	2252	2684	0.00194355436065	1943	4801	2937	2946	1284	541	3023	2560	0.001853762728488	781	0.000565542457402	2231	0.001615525252835	8823	13465	1640	2093	4575	2063	3632	4013	3413	6074	5355	0.003877695082443	5578	0.00403917519512	3878	3565	0.002581509424633	5536	0.004008761900356	5126
8083	lh	Siemens_Trio_3T	F	37	1380975.008645	5	0	1	0	0	1	2251	2833	2499	3155	0.002284617737649	1234	4163	2213	1792	1398	382	2437	2649	0.001918209948346	1462	0.001058672308223	1868	0.001352667490944	10078	15196	1440	2183	4233	1945	4047	2924	3393	5731	4509	0.003265084430763	4770	0.003454081333941	4970	3900	0.002824091656682	5289	0.0038299027621	6600
8108	rh	Siemens_Trio_3T	M	28	1681305.831617	4	1	1	0	0	1	1922	3736	2704	3309	0.001968113080782	2009	5910	3080	2909	1648	855	4799	3841	0.002284533799723	1394	0.000829117447752	3610	0.002147140592814	8235	18068	2325	2095	7392	4436	7575	6643	3546	7114	7511	0.004467360939786	7971	0.004740957802028	5158	4244	0.002524228442078	6752	0.004015926117086	6063
8108	lh	Siemens_Trio_3T	M	28	1681305.831617	3	1	1	0	1	1	1871	4475	3553	4143	0.002464156087543	1557	5378	2833	2570	1908	1150	3769	4255	0.002530770975741	1909	0.001135426978305	4414	0.002625340325951	9171	19183	1413	2481	6347	2761	5398	8232	3647	6909	7160	0.004258594638379	7467	0.004441190805137	6815	5470	0.003253423557533	6909	0.004109305915721	6842
8678	rh	Siemens_Trio_3T	F	48	1340221.873346	4	0	1	0	0	1	1531	2631	2096	2587	0.001930277405144	2214	5188	2369	2087	1139	626	3045	2607	0.001945200307387	771	0.000575277881471	1807	0.001348284217664	8435	15093	1575	1867	4231	3041	3747	3766	3350	5375	4685	0.003495689850445	6151	0.004589538584864	5250	3579	0.002670453356402	5562	0.004150059113805	5264
8678	lh	Siemens_Trio_3T	F	48	1340221.873346	6	1	1	0	0	0	2026	2881	2238	2672	0.001993699739678	1990	4351	2145	2462	1517	586	2990	2455	0.00183178625034	1075	0.000802105995566	2301	0.001716879903068	8950	15192	1500	1850	4053	3028	4349	4148	2988	5218	3897	0.002907727502067	6162	0.004597746181098	6305	4146	0.003093517634994	5970	0.004454486319564	5731
9754	rh	Siemens_Trio_3T	F	33	1478037.999114	5	1	0	0	1	1	1778	2620	2600	3195	0.002161649431148	2592	6003	2383	2249	1381	647	3048	3971	0.002686669762469	1098	0.000742876705916	2143	0.00144989506446	6509	17157	1803	2426	4627	2989	5406	4602	4390	6635	7008	0.004741420724096	7046	0.004767130482588	4936	4075	0.002757033312028	6200	0.004194750069833	5175
9754	lh	Siemens_Trio_3T	F	33	1478037.999114	4	0	1	0	1	1	2170	3387	3124	3453	0.00233620515986	1914	4904	2409	2006	1564	627	2312	3311	0.002240131851809	1478	0.000999974290841	2579	0.001744880714532	9300	17157	1227	2868	5393	2551	4100	4802	3188	5591	5647	0.003820605426508	7978	0.005397696138247	5579	4196	0.002838898595649	6272	0.004243463296451	6183
9762	rh	Siemens_Trio_3T	M	31	1567942.463812	5	1	1	0	0	1	2147	3011	2763	3641	0.002322151535553	2565	4516	2796	2876	1415	868	3683	3181	0.002028773423399	1384	0.000882685450482	1522	0.000970698884129	9726	16507	1579	2369	6313	3026	5558	6871	4271	7146	8728	0.005566530788879	6530	0.004164693635584	4856	4411	0.00281324098416	6900	0.004400671682317	6557
9762	lh	Siemens_Trio_3T	M	31	1567942.463812	4	0	1	1	1	1	2611	4368	2780	3625	0.002311947079478	1995	4115	2301	2411	1909	841	3313	3403	0.002170360251438	1302	0.000830387613098	3420	0.002181202486018	10785	17136	1666	2593	6339	2422	5403	6863	5195	5996	6908	0.004405773910355	7430	0.004738694289799	6391	4629	0.002952276698181	6951	0.004433198386056	6921
5650	rh	Siemens_Trio_3T	F	31	1368228.449237	3	0	0	1	0	1	2012	2760	2520	2569	0.00187761042495	2935	5143	2586	2791	1390	859	3084	3017	0.002205041125758	878	0.000641705703817	2926	0.002138531764656	8242	19320	1444	2280	5568	2462	4246	4462	4320	6646	5997	0.004383039983816	5029	0.003675555790997	5300	3047	0.002226967288759	6632	0.004847143767328	4143
5650	lh	Siemens_Trio_3T	F	31	1368228.449237	4	1	1	1	1	1	2798	2554	2734	3465	0.002532471826567	2065	4490	2658	2368	1390	741	2551	3243	0.002370218220363	1405	0.001026875300527	2565	0.00187468693655	8942	17099	1581	2325	3240	1803	3608	4795	3813	5546	5606	0.004097268992708	6530	0.004772594813126	5644	4074	0.002977572935479	6572	0.004803291441327	5617
5003	rh	Siemens_Trio_3T	F	31	1490233.363732	3	0	1	1	0	1	1767	2426	2609	2551	0.001711812432928	2913	5521	2825	2697	1240	548	2498	3307	0.002219115529475	1155	0.000775046397503	3178	0.002132551905858	8849	17048	1618	1822	4728	2865	3847	3900	3959	7423	8943	0.006001073534956	4952	0.003322969489556	5162	2887	0.001937280475838	8379	0.005622609320071	5204
5003	lh	Siemens_Trio_3T	F	31	1490233.363732	5	0	1	1	0	1	2127	3251	3356	2618	0.001756771834341	1526	5106	2981	2699	1134	592	2207	4075	0.002734471056127	1292	0.000866978307857	2208	0.001481647139124	11198	17223	1464	2561	5417	2184	4100	4395	3865	5731	6476	0.004345628112756	5667	0.003802760116582	5994	3601	0.002416400067022	8007	0.005372983986849	4810
[truncated: 341 more columns]
